# Supplementary material for: Application of a novel strong promoter from Chinese fir (Cunninghamia lanceolate) in the CRISPR/Cas mediated genome editing of its protoplasts and transgenesis of rice and poplar
Source: Front Plant Sci. 2023 Apr 20;14:1179394. doi: 10.3389/fpls.2023.1179394 (PMC10157052; doi:10.3389/fpls.2023.1179394)
Supplement: Supplementary file 8 [file Table_1.xlsx]

## Sheet: Table S1
Table S1. Expression patterns of the selected 24 genes used for promoter cloning
No	Annotation	FPKM-Stem	FPKM-Leaf	FPKM-Root
Cula01	Thioredoxin 1	1459.97	1952.68	1114.72
Cula02	putative glycine-rich protein	1315.61	790.84	490.73
Cula03	Glucanase-like protein	1856.95	1661.8	51.72
Cula04	pathogenesis-related protein PR-4	24879.5	23661.3	698.02
Cula05	Aldose 1-epimerase	2037.03	2082.78	487.92
Cula06	Chitin recognition protein	1920.75	815.72	2049.81
Cula07	Class I chitinase	5327.61	3481.71	2570
Cula08	Pathogenesis-related protein	41663	14893.7	9042.73
Cula09	Translation elongation factor-1	4661.14	3073.11	2981.18
Cula10	Peroxidase	4512.47	1314.38	278.78
Cula11	ubiquitin	2189.34	2042.8	2382.08
Cula12	Actin1	977.77	875.27	889.53
Cula13	Bark protein-like protein	4031.58	45.46	461.48
Cula14	Chitinase	3715.79	3682.13	989.12
Cula15	Catalase	3505.87	2345.08	769.4
Cula16	Pathogenesis-related protein	3447.18	2132.95	2915.01
Cula17	aminocyclopropane oxidase	2127.13	6936.43	780.64
No	Annotation	FPKM in Mixed tissues
Cula18	p8MTCP1	874.64
Cula19	Superoxide dismutase	1007.61
Cula20	Abscisic stress ripening	657.94
Cula21	Glutathione S-transferase	659.79
Cula22	Germin-like protein 1	841.09
Cula23	60S ribosomal protein	836.89
Cula24	Formate dehydrogenase	627.88

## Sheet: Table S2
Table S2. Primers used in this study
Primer name	Sequence (5'-3')	Purpose
Cula01-pPLV04-F	tcgacggtatcgataagctAATCCTTTAAAATTAATCCAATGTC	Promoter analysis
Cula01-pPLV04-R	ttctttggagccatggatcGAACTTCCTCTGACTCGAACTGTTG	Promoter analysis
Cula02-pPLV04-F	tcgacggtatcgataagctTCGGCGCATTTTTTCCGGCTATCCG	Promoter analysis
Cula02-pPLV04-R	ttctttggagccatggatcTTTCTTGCTGTGTTCTGCAAAAAAA	Promoter analysis
Cula03-pPLV04-F	tcgacggtatcgataagctGATTTCTTGAAGACACATCGACCAA	Promoter analysis
Cula03-pPLV04-R	ttctttggagccatggatcGTGGTTGCAAATGATGATATTATAA	Promoter analysis
Cula04-pPLV04-F	tcgacggtatcgataagctTACTATCACCAACCCTTAATTCTTT	Promoter analysis
Cula04-pPLV04-R	ttctttggagccatggatcTGGATCTTATCTCTTTTTCCCAGTT	Promoter analysis
Cula05-pPLV04-F	tcgacggtatcgataagctGATAAGTATGTATTTTCTTCTTGGGT	Promoter analysis
Cula05-pPLV04-R	ttctttggagccatggatcTTTTTCTCTGGTGAAAGCAAT	Promoter analysis
Cula06-pPLV04-F	tcgacggtatcgataagctAGCTCTTTGGTGCACTAGAAAAGTT	Promoter analysis
Cula06-pPLV04-R	ttctttggagccatggatcGCCATGGATCGGTTTTTTCCTTTAC	Promoter analysis
Cula07-pPLV04-F	tcgacggtatcgataagctAAGCTTAATCATCACAACAACAACA	Promoter analysis
Cula07-pPLV04-R	ttctttggagccatggatcGCCATGGATCTCTTACACCGCAATC	Promoter analysis
Cula08-pPLV04-F	tcgacggtatcgataagctTTTTTGTGTTTTTCACAAAGGATAAGGAAAGGG	Promoter analysis
Cula08-pPLV04-R	ttctttggagccatggatcTTTCTCTTATCTCAATGCTTCTACTACAACAC	Promoter analysis
Cula09-pPLV04-F	tcgacggtatcgataagctATATTCCTTGATGCCATAATATTCT	Promoter analysis
Cula09-pPLV04-R	ttctttggagccatggatcTAGCATTCAAGAAGTCAAGAGATCG	Promoter analysis
Cula10-pPLV04-F	tcgacggtatcgataagctCCCATCCACGCTTCCTAGTGATGAA	Promoter analysis
Cula10-pPLV04-R	ttctttggagccatggatcAGTTTTGTGATCCCAGGAAACCCCT	Promoter analysis
Cula11-pPLV04-F	tcgacggtatcgataagctAGGCGATGTGTCAACTAGTGAGT	Promoter analysis
Cula11-pPLV04-R	ttctttggagccatggatcGTTGATGATCACGAATAACACTAGAAATTACCT	Promoter analysis
Cula12-pPLV04-F	tcgacggtatcgataagctTTTTTTATTAATGCTGGTTTTGCTT	Promoter analysis
Cula12-pPLV04-R	ttctttggagccatggatcTATTGATGCTTAATCAAGAAAACCA	Promoter analysis
Cula13-pPLV04-F	tcgacggtatcgataagctTTTGAAACTTTACGGCTGCCTTGAT	Promoter analysis
Cula13-pPLV04-R	ttctttggagccatggatcCTTGAAATACGCTGAGAAAAAAGTA	Promoter analysis
Cula14-pPLV04-F	tcgacggtatcgataagctATGCTAAAATATGTTGTTGTCTTTG	Promoter analysis
Cula14-pPLV04-R	ttctttggagccatggatcACTCTTTATGTCCCTGCCTACCCAG	Promoter analysis
Cula15-pPLV04-F	tcgacggtatcgataagctGCAAGATTGCTCTACACATCTGGAT	Promoter analysis
Cula15-pPLV04-R	ttctttggagccatggatcTTTGGATCAAATTGAAGATTAATGT	Promoter analysis
Cula16-pPLV04-F	tcgacggtatcgataagctACAGGAGGAGAAATATCCATCAACA	Promoter analysis
Cula16-pPLV04-R	ttctttggagccatggatcTAAAACAACGCTACAAACAACTCAC	Promoter analysis
Cula17-pPLV04-F	tcgacggtatcgataagctGCTCTAGGTAGATAGTTTCTGCTGT	Promoter analysis
Cula17-pPLV04-R	ttctttggagccatggatcCAAAAAAAACCATTTGCATTGATAT	Promoter analysis
Cula18-pPLV04-F	tcgacggtatcgataagctAATATTTTGGGCAATATATATTTTT	Promoter analysis
Cula18-pPLV04-R	ttctttggagccatggatcCGCCATAGCCATTTCCGCACTCTTC	Promoter analysis
Cula19-pPLV04-F	tcgacggtatcgataagctATTTTTAATATTTTTGTTGTGTTTG	Promoter analysis
Cula19-pPLV04-R	ttctttggagccatggatcAGCTTCTTGTAGTCAAAAACTGCAA	Promoter analysis
Cula20-pPLV04-F	tcgacggtatcgataagctGATTTATTGGCCTAACATTTATAAG	Promoter analysis
Cula20-pPLV04-R	ttctttggagccatggatcTGTCTTTACCTCTACTTTGGTTTTC	Promoter analysis
Cula21-pPLV04-F	tcgacggtatcgataagctGCATTAATTTAATAAAAATATGTAT	Promoter analysis
Cula21-pPLV04-R	ttctttggagccatggatcCCTTCAAATTAAAAATATGGATATA	Promoter analysis
Cula22-pPLV04-F	tcgacggtatcgataagctACCATTTTGAAGAGAGATCTTAGTA	Promoter analysis
Cula22-pPLV04-R	ttctttggagccatggatcCGCAAACTGCTTCTTGTGTGTGTTG	Promoter analysis
Cula23-pPLV04-F	tcgacggtatcgataagctTAATCTTCATTGCCTGAAACCCAGT	Promoter analysis
Cula23-pPLV04-R	ttctttggagccatggatcGGCAGAATCAAGTCTAGAGCTACTG	Promoter analysis
Cula24-pPLV04-F	tcgacggtatcgataagctGTTGTTGGATCACTAGGAATAGGTT	Promoter analysis
Cula24-pPLV04-R	ttctttggagccatggatcTGTGTGTTTATTCTCCTCCATTTGC	Promoter analysis
Cula25-pPLV04-F	tcgacggtatcgataagctTTTGTAAATAAGGTAGCAAGCTAAA	Promoter analysis
Cula25-pPLV04-R	ttctttggagccatggatcGCTAAAATTTCACGAACTTTTCCTC	Promoter analysis
Cula26-pPLV04-F	tcgacggtatcgataagctCCCAAATTTTAAATGTCGACAAAGT	Promoter analysis
Cula26-pPLV04-R	ttctttggagccatggatcCTTCTCTAATTGCCACTTTTTTCCT	Promoter analysis
Cula27-pPLV04-F	tcgacggtatcgataagctTTTTCATGATTCTCTTGCAAACCCT	Promoter analysis
Cula27-pPLV04-R	ttctttggagccatggatcTTTTTATTTTCTGTAAAGCTAAAAG	Promoter analysis
Cula28-pPLV04-F	tcgacggtatcgataagctACCCTCTAAGCTATTCTACCAGCAA	Promoter analysis
Cula28-pPLV04-R	ttctttggagccatggatcGATGAATGGCCAAATTAACACTGTA	Promoter analysis
Cula29-pPLV04-F	tcgacggtatcgataagctGGCCATTGTAAGATTCAATCAAAGG	Promoter analysis
Cula29-pPLV04-R	ttctttggagccatggatcCTTCACTCTCACGGACTCCTTTCAC	Promoter analysis
Cula30-pPLV04-F	tcgacggtatcgataagctGGGATATACATAGGGCGATTGGGCC	Promoter analysis
Cula30-pPLV04-R	ttctttggagccatggatcGTTGCACGCCGGGTGGTCCCGGTCG	Promoter analysis
Infusion-BAMHI-eGFP-F	CTTGCTCCGTGGATCGGCCATGGTGAGCAAGGGC	Transcient expression analysis
Infusion-stuI-eGFP-R	GTCGTATGGGTAAGGTTACTTGTACAGCTCGTCCATGCC	Transcient expression analysis
Infusion-Cula11-F	ggccagtgccaagctctcgaAGGCGATGTGTCAACTAGTGAGT	Transcient expression analysis
Infusion-Cula11-R	cctcgcccttgctcaccatgGTTGATGATCACGAATAACACTAGAAATTACCT	Transcient expression analysis
Infusion-Cula08-F	ggccagtgccaagctctcgaTTTTTGTGTTTTTCACAAAGGATAAGGAAAGGG	Transcient expression analysis
Infusion-Cula08-R	cctcgcccttgctcaccatgTTTCTCTTATCTCAATGCTTCTACTACAACAC	Transcient expression analysis
Infusion-ZmUbi-F	ggccagtgccaagctctcgaTGCAGCGTGACCCGG	Transcient expression analysis
Infusion-ZmUbi-R	cctcgcccttgctcaccatgCTGCAGAAGTAACACCAAACAACAGG	Transcient expression analysis
Infusion-CmYLCV-F	ggccagtgccaagctctcgaCCCGGGGCCAGGGTTTTCCCAGTCA	Transcient expression analysis
Infusion-CmYLCV-R	cctcgcccttgctcaccatgCTGCAGGTGCTTTGTTAGCTTAGCT	Transcient expression analysis
Cula08-GUS-F	gagctcggtacccggggatccTTTTTGTGTTTTTCACAAAGGATAAGGAAAGGG	Promoter:GUS analysis
Cula08-GUS-R	ttaccctcagatctaccatggTTTCTCTTATCTCAATGCTTCTACTACAACAC	Promoter:GUS analysis
ZmUBI-GUS-F	gagctcggtacccggggatccTGCAGCGTGACCCGG	Promoter:GUS analysis
ZmUBI-GUS-R	ttaccctcagatctaccatggCTGCAGAAGTAACAC	Promoter:GUS analysis
Cula11-GUS-F	gagctcggtacccggggatccTAGGCGATGTGTCAACTAGTGAGTC	Promoter:GUS analysis
Cula11-GUS-R	ttaccctcagatctaccatggGTTGATGATCACGAATAACACTAGAAATTACCT	Promoter:GUS analysis
CmYLC-GUS-F	gagctcggtacccggggatccCCCGGGGCCAGGGTTTTCCCAGTCA	Promoter:GUS analysis
CmYLC-GUS-R	ttaccctcagatctaccatggCTGCAGGTGCTTTGTTAGCTTAGCT	Promoter:GUS analysis
SCL3-BiFC-F:	gcaggctccgcggccATGCCCGGGATGATTCATT	BIFC analysis
SCL3-BiFC-R：	ttgtatgggtcgaccTCAGGACTGCCATGCAGATAC	BIFC analysis
Della-BiFC-F：	gcaggctccgcggccATGGATCCCACCGCTCAAGGCTCTG	BIFC analysis
Della-BiFC-R：	ttgtatgggtcgaccCTAAAATCCTTGCCACGCGGAGGCA	BIFC analysis
muRFP-F：	cttgctccgtggatcggccGGCCATGGTGAGCAAGGgGC	CRISPR elements optimization
muRFP-R:	gtcgtatgggtaaggCTTGTACAGCTCGTCCATGCCGTACAG	CRISPR elements optimization
muRFP-Target-F：	GAGTGCCATGGTGAGCAAGGgGCG	CRISPR elements optimization
muRFP-Target-R：	AAACCGCcCCTTGCTCACCATGGC	CRISPR elements optimization
T7e1-muRFP-F:	GCAAGTGGATTGATGTGATATCTCC	T7E1 assay
T7e1-muRFP-R:	AGCTGCCGCTGCCGGTGCTGCCGGT	T7E1 assay
Tomato-F	ctccccttgctccgtggatcATGGTGAGCAAGGGCGAGGAGG	CRISPR verificiation
Tomato-R	catctccggcttgtttcagcagagagaagtttgttgcCTTGTACAGCTCGTCCATGCC	CRISPR verificiation
CFP-F	GCTGAAACAAGCCGGAGATGTCGAAGAGAATCCTGGACCGATGGTGAGCAAGGGCGAG	CRISPR verificiation
CFP-R	ggaacgtcgtatgggtaaggTCACTTGTACAGCTCGTCCATGCCGA	CRISPR verificiation
CFP-Target-F	gagtGAAGGGCGAGGAGCTGTTCAC	CRISPR verificiation
CFP-Target-R	aaacGTGAACAGCTCCTCGCCCTTC	CRISPR verificiation
4CL-pstI-F:	CATTTTAATGTCCCTGCAATCTCTC	RNP vector
4CL-pstI-R:	TCATTTGTCCTCCACAGGGGCTTCA	RNP vector
4CL-sgRNA-F:	TAATACGACTCACTATAGGGGTCAAAAGAATGAAGCTGCAGTTTCAGAGCTATGCTGGA	RNP vector
Overlap-A-F1	ggtctcaatacccatggTGCCCAAGAAGAAGAGGAAAGTCATGGACAAGAAGTACAGCATCGG	SPG/SPRY-expressing CRISPR vector
Overlap-B-R1	ggtctcaTCAGAAAGCTCTGAGGCACGA	SPG/SPRY-expressing CRISPR vector
Overlap-B-F2	ggtctcaCTGAAGGACGACTCCATCGAC	SPG/SPRY-expressing CRISPR vector
Overlap-C-R2	ggtctcaCCATAGAGCCCACCGCATC	SPG/SPRY-expressing CRISPR vector
Overlap-C-F3	ggtctcaATGGAATCATGGTCATAGCTGTTTCCTGT	SPG/SPRY-expressing CRISPR vector
Overlap-D-R3	ggtctcaACCTAACGCCGAATTAATTCGGGGG	SPG/SPRY-expressing CRISPR vector
Infusion-NcoI-F4	gaattcgagctatacccatgCGAATGGGAGAGCTAAAGACACTTAAAAATG	SPG/SPRY-expressing CRISPR vector
Infusion-NcoI-R4	tcttcttcttgggcaCCATGGTTGATGATCACGAATAACACTAGAAATTACCT	SPG/SPRY-expressing CRISPR vector
